# Supplementary material for: Fungal dissemination is limited by liver macrophage filtration of the blood
Source: Nat Commun. 2019 Oct 8;10:4566. doi: 10.1038/s41467-019-12381-5 (PMC6783440; doi:10.1038/s41467-019-12381-5)
Supplement: Supplementary file 9 — Source Data [file 41467_2019_12381_MOESM9_ESM.xlsx]

## Sheet: Figure 1
Fig. 1c	Number of fungi captured in the liver per FOV (0.5mm x 0.5mm), dosage 100x10^6
	Captured C. neoformans
	5min	10min	20min	30min	40min	50min
	25	39	48	52	54	55
	23	33	37	40	44	45
	23	30	37	40	41	43
	27	44	48	53	54	55
	29	46	52	56	56	57
	Free C. neoformans
	5min	10min	20min	30min	40min	50min
	2	2	1	1	1	0
	4	3	1	1	0	0
	6	2	0	0	0	0
	3	0	0	0	0	1
	4	1	0	0	0	0

## Sheet: Figure 2
Fig. 2c	Liver CFU (Log10) comparing PBS lipo vs CLL treatment, dosage 5x10^6
	PBS Lipo 10min	CLL 10min	PBS Lipo 3h	CLL 3h
	5.37414	4.98528	5.64673	4.82391
	5.32222	5.04139	5.63347	4.52288
	5.42051	4.90309	5.60206	4.77815
	5.4624	5.16633	5.75587	4.98528
Fig. 2d	Liver clearance of circulating C. neoformans (% clearance)
		PBS lipo					CLL
	1min	0	0	0	0	0	0	0	0	0	0
	2min	73.3333	72	69.2308	79.3103	67.8571	44.7368	73.3333	40	62.8571	33.3333
	3min	86.6667	84	76.9231	86.2069	85.7143	76.3158	73.3333	60	51.4286	48.8889
	4min	85	88	84.6154	89.6552	87.5	73.6842	82.2222	32	60	73.3333
	5min	88.3333	92	87.6923	91.3793	91.0714	86.8421	84.4444	40	71.4286	82.2222
	6min	88.3333	96	90.7692	93.1034	94.6429	86.8421	86.6667	32	77.1429	82.2222
	7min	90	88	92.3077	94.8276	94.6429	92.1053	86.6667	44	77.1429	86.6667
	8min	91.6667	88	92.3077	94.8276	94.6429	89.4737	82.2222	48	68.5714	64.4444
	9min	91.6667	84	92.3077	94.8276	96.4286	84.2105	86.6667	64	62.8571	88.8889
	10min	90	92	98.4615	98.2759	98.2143	94.7368	77.7778	72	54.2857	88.8889
	Half life of circulating C. neoformans
	PBS lipo	CLL
	0.681818	1.26666
	0.694444	1.13636
	0.722222	1.5625
	0.630435	0.795455
	0.736842	1.9937
Fig. 2e	Blood CFU 10 min after infection, dosage 5x10^6 (assume 1 ml blood per mouse)
	PBS lipo	CLL
	4.30103	4.93785
	4.22185	4.98528
	4.52288	4.75333
	3.52288	4.60206
Fig. 2f	Capture probability in liver of mice treated with CLL or control liposome
		PBS lipo					CLL
	0-10min	27.1318	55.5556	17.8571	31.068	35.8491	12.6214	16.6667	16.4474	8.27586	12.6582
	10-20min	55.5556	66.6667	63.1579	61.5385	50	15	13.1579	12.8205	6.25	13.4615
	20-30min	62.5	66.6667	80	50	75	35.2941	20	25	6.89655	15.625
Fig. 2g	Escape probability in liver of mice treated with CLL or control liposome
		PBS lipo					CLL
	0-10min	42.8571	33.3333	40	43.75	34.2105	69.2308	50	72	58.3333	60
	10-20min	13.3333	15.3846	11.1111	15.3846	15.625	42.8571	53.3333	47.0588	30	57.1429
	20-30min	6.45161	4.16667	3.57143	4.16667	6.66667	30	58.3333	43.75	18.1818	40
Fig. 2h	CFU (Log10) in different organs comparing PBS lipo vs CLL treatment, dosage 5x10^6, 3 HPI
	PBS Lipo					CLL
	Brain	Lung	Spleen	Kidney		Brain	Lung	Spleen	Kidney
	4.20412	5	4.6721	4.88461		4.42597	5.52288	4.23888	5.20412
	4.23888	4.52288	4.46736	5.04139		4.45738	5.66901	4.02803	5
	4.39794	5.22185	4.65642	4.88461		4.30103	5.36798	3.82391	5.07918
	4.13566	5.36798	4.65642	4.8451		4.40937	5.63682	3.98528	5.13566
Fig. 2i	CFU (Log10) after i.t infection comparing PBS lipo vs CLL treatment, dosage 1x10^6, 7 DPI
	Lung			Liver			Brain
	PBS Lipo	CLL		PBS Lipo	CLL		PBS Lipo	CLL
	6.23045	5.76592		2.47712	1.47712		2.06695	3.58358
	5.92082	6.16137		3.0569	0		1.69897	2.65321
	6.21307	6.09108		2.87506	0		1.82391	2.5006
	6.02119	6.11394		3.38021	2.17609		1.22185	2.17609
	6.05436	6.15127		3.5563	2.38021		1.52288	2.26324

## Sheet: Figure 3
Fig. 3b	Liver CFU (Log10) comparing WT vs C3-/- mice, dosage 5x10^6
	WT 10min	C3-/- 10min	WT 3h	C3-/- 3h
	5.37414	5.27107	5.69607	4.92082
	5.32222	5.13566	5.66276	4.88461
	5.42051	5.06695	5.62668	4.80163
	5.4624	5.10266	5.83463	4.75333
			5.71321	4.97004
Fig. 3c	Liver clearance of circulating C. neoformans (% clearance)
		WT					C3-/-
	1min	0	0	0	0	0	0	0	0	0	0
	2min	63.6364	55.5556	75	75.8621	78.5714	41.6667	51.4286	33.3333	58.3333	46.6667
	3min	81.8182	72.2222	91.0714	86.2069	82.1429	87.5	37.1429	66.6667	66.6667	68.8889
	4min	86.3636	80	94.6429	91.3793	87.5	58.3333	77.1429	72.2222	79.1667	82.2222
	5min	95.4545	86.6667	96.4286	91.3793	89.2857	58.3333	48.5714	83.3333	87.5	86.6667
	6min	90.9091	88.8889	98.2143	94.8276	91.0714	75	71.4286	94.4444	79.1667	91.1111
	7min	95.4545	83.3333	98.2143	96.5517	94.6429	79.1667	74.2857	77.7778	79.1667	93.3333
	8min	95.4545	86.6667	94.6429	96.5517	96.4286	62.5	80	88.8889	83.3333	93.3333
	9min	95.4545	88.8889	98.2143	96.5517	96.4286	58.3333	74.2857	72.2222	87.5	84.4444
	10min	95.4545	88.8889	98.2143	98.2759	94.6429	62.5	82.8571	77.7778	87.5	86.6667
	Half life of circulating C. neoformans
	WT	C3-/-
	0.785714	1.15386
	0.9	0.972222
	0.666667	1.51515
	0.659091	0.857143
	0.636364	1.62369
Fig. 3d	Blood CFU 10 min after infection, dosage 5x10^6 (assume 1 ml blood per mouse)
	WT	C3-/-
	4.22185	4.69897
	5	5.5563
	4.42597	5.58734
	5	5.36798
	4.97004	5.36798
Fig. 3e	Capture probability in liver of WT and C3-/- mice
		WT					C3-/-
	0-10min	27.2727	22.7273	23.3766	21.1111	29.4118	16	21.2766	23.3333	26.6667	20.8
	10-20min	66.6667	42.8571	58.8235	37.5	50	37.5	31.25	66.6667	37.5	38.4615
	20-30min	66.6667	50	80	50	75	35	29.4118	60	40	65.625
Fig. 3f	Escape probability in liver of WT and C3-/- mice
		WT					C3-/-
	0-10min	41.6667	34.5455	38.8889	42.1053	36	62.5	50	57.1429	50	57.6923
	10-20min	18.1818	16.6667	23.8095	28.5714	13.6364	44.4444	28.5714	41.6667	37.5	50
	20-30min	9.09091	8.33333	15	8.33333	9.09091	29.4118	22.8571	30	21.4286	33.3333
Fig. 3g	CFU (Log10) in different organs comparing WT and C3-/- mice, 3 HPI
	WT					C3-/-
	Brain	Lung	Spleen	Kidney		Brain	Lung	Spleen	Kidney
	4.63682	4.8653	3.77815	4.97004		4.69897	6	4.13566	5.50515
	4.47712	5.01424	3.90309	5.15635		4.90309	6.09108	3.92082	5.53148
	4.75333	5.12494	3.727	4.90309		4.92082	6.04139	4.15635	5.46736
	4.66901	5.13566	3.95424	4.52288		5.09108	6.12494	4.39794	5.4624
		5.10266	3.93785				5.727	4.20412

## Sheet: Figure 4
Fig. 4c	Liver CFU (Log10) comparing WT vs CRIg-/- mice, dosage 5x10^6
	WT 10min	CRIg-/- 10min	WT 3h	CRIg-/- 3h
	5.29003	5.02531	5.57596	4.98528
	5.16137	5.05308	5.61979	5.16633
	5.22789	5.10037	5.60206	5.12494
	5.32634	5.15534	5.5141	5.14613
Fig. 4d	Blood CFU 10 min after infection, dosage 5x10^6 (assume 1 ml blood per mouse)
	WT	CRIg-/-
	4.33579	4.60206
	4.42597	4.50061
	4.42597	4.39794
	4.26324	4.66901
Fig. 4e	CFU (Log10) in different organs comparing WT and CRIg-/- mice, dosage 5x10^6, 3 HPI
	WT					CRIg-/-
	Brain	Lung	Spleen	Kidney		Brain	Lung	Spleen	Kidney
	4.07918	5.43136	4.40369	5.06695		4.29373	5.4523	4.54818	5.05436
	3.95424	5.33579	4.34242	5.05436		4.10266	5.44196	4.40937	5.27107
	4.10266	5.34242	4.20412	5.02803		4.23045	5.38021	4.40369	5.06695
	4.11394	5.30821	4.27875	5.01424		4.23045	5.4624	4.44716	5.07918
Fig. 4g	Liver clearance of circulating C. neoformans (% clearance)
		WT					CRIg-/-
	1min	0	0	0	0	0	0	0	0	0	0
	2min	72.4138	81.6327	53.3333	76.7123	69.4444	33.3333	42.8571	44.4444	41.6667	51.1111
	3min	89.6552	89.7959	88.3333	79.4521	72.2222	87.5	37.1429	66.6667	75	60
	4min	93.1034	91.8367	90	86.3014	80.5556	58.3333	77.1429	72.2222	79.1667	64.4444
	5min	93.1034	93.8776	95	93.1507	83.3333	58.3333	77.1429	83.3333	87.5	95.5556
	6min	94.8276	91.8367	96.6667	90.411	86.1111	75	91.4286	83.3333	79.1667	84.4444
	7min	94.8276	97.9592	95	86.3014	91.6667	79.1667	80	88.8889	79.1667	86.6667
	8min	96.5517	93.8776	90	93.1507	94.4444	62.5	82.8571	88.8889	83.3333	93.3333
	9min	96.5517	93.8776	91.6667	94.5205	94.4444	58.3333	88.5714	61.1111	87.5	91.1111
	10min	94.8276	95.9184	96.6667	94.5205	91.6667	79.1667	68.5714	77.7778	87.5	97.7778
	Half life of circulating C. neoformans
	WT	CRIg-/-
	0.785714	1.19999
	0.9	2.13411
	0.666667	1.40623
	0.659091	1.30436
	0.636364	0.978261
Fig. 4h	Capture probability in liver of WT and CRIg-/- mice
		WT					CRIg-/-
	0-10min	34.6535	21.6867	24.5902	17.6829	20	16	21.2766	23.3333	26.6667	37.3333
	10-20min	45.4545	37.5	58.8235	33.3333	66.6667	26.087	62.5	50	44.4444	47.0588
	20-30min	57.1429	60	66.6667	66.6667	75	54.2857	57.5758	85.7143	58.8235	77.7778
Fig. 4i	Escape probability in liver of WT and CRIg-/- mice
		WT					CRIg-/-
	0-10min	25.7143	61.1111	23.3333	34.4828	52.9412	62.5	50	57.1429	50	53.5714
	10-20min	19.4444	30.7692	15.1515	13.7931	25	44.4444	33.3333	45.4545	33.3333	62.5
	20-30min	0	8.33333	3.125	3.0303	6.66667	17.2414	20.5128	25	31.8182	28.5714

## Sheet: Figure 5
Fig. 5b	% of C. n outside KCs, dosage 20x10^6
	WT			C3-/-			C5-/-
	15min	45min	90min	15min	45min	90min	15min	45min	90min
	15.1515	10	8.57143	43.3333	43.3333	16.6667	33.3333	12.1212	6.66667
	5.12821	3.33333	3.0303	48.3871	43.3333	28.125	40	16.129	3.33333
	5.55556	6.25	3.33333	51.6129	28.125	19.3548	46.6667	26.6667	6.25
	3.33333	3.33333	3.33333	59.375	26.6667	8.10811	45.1613	11.7647	6.66667
	5.88235	9.09091	8.82353	40	43.3333	9.375	26.6667	16.6667	6.25
Fig. 5d	% of C. n outside KCs after C5aR blockade, 10 min post infection, dosage 20x10^6
	Control Ab	anti-C5aR
	9.67742	48.4848
	18.1818	53.3333
	20	50
	12.9032	44.1176
	20	53.125
Fig. 5e	% of C. n outside KCs, dosage 20x10^6
	WT	CD11b-/-	CRIg-/-	CRIg-/-+α-CD11b
	25.8065	26.3158	23.5294	22.5806
	23.3333	31.25	28.125	32.2581
	20	31.25	26.6667	38.7097
	20	25	18.75	58.0645
	25.8065	33.3333	29.4118	54.5455
Fig. 5f	% of C. n outside KCs, dosage 20x10^6
		WT no treat					WT+Poly C					WT+Poly I
	15 min	15.1515	8.82353	12.5	6.25	11.7647	9.375	15.1515	11.7647	12.5	12.5	15.1515	17.6471	20	28.125	8.82353
	90 min	9.09091	3.33333	5.88235	6.25	5.88235	9.375	6.25	11.4286	6.66667	9.09091	8.82353	9.375	12.5	8.82353	12.5
Fig. 5g	% of C. n outside KCs, dosage 20x10^6
		C3-/- no treat					C3-/-+Poly C					C3-/-+Poly I
	15 min	53.3333	48.3871	54.8387	50	50	53.3333	46.875	43.75	48.3871	50	83.871	79.4118	78.125	65.625	75.7576
	90 min	17.6471	14.2857	19.3548	15.625	20	20	21.875	20	19.3548	21.2121	66.6667	52.7778	58.0645	53.125	60.5263

## Sheet: Figure 6
Fig. 6b	Growth of C. n in different organs, dosage 20x10^6, counted as the number of C. n/site
	Brain					Liver					Kidney					Lung					Spleen					Heart
	Day 0	Day 1	Day 2	Day 3		Day 0	Day 1	Day 2	Day 3		Day 0	Day 1	Day 2	Day 3		Day 0	Day 1	Day 2	Day 3		Day 0	Day 1	Day 2	Day 3		Day 0	Day 1	Day 2	Day 3
	1	1	1	1		1	1	1	1		1	1	1	1		1	1	1	1		1	1	1	1		1	1	1	1
	1	1	1	2		1	1	1	1		1	1	1	1		1	1	1	1		1	1	1	1		1	1	1	1
	1	1	1	3		1	1	1	1		1	1	1	1		1	1	1	1		1	1	1	1		1	1	1	3
	1	1	2	4		1	1	1	1		1	1	1	2		1	1	1	2		1	1	1	1		1	1	1	4
	1	1	3	6		1	1	1	1		1	1	1	2		1	1	1	2		1	1	1	1		1	1	1	5
	1	1	4	6		1	1	1	1		1	1	1	3		1	1	1	2		1	1	1	1		1	1	2	6
	1	1	4	7		1	1	1	1		1	1	1	3		1	1	1	3		1	1	1	1		1	1	2	7
	1	1	5	7		1	1	1	1		1	1	1	4		1	1	1	3		1	1	1	1		1	1	3	8
	1	1	5	14		1	1	1	1		1	1	1	5		1	1	1	3		1	1	1	1		1	1	3	12
	1	1	5	14		1	1	1	1		1	1	1	6		1	1	1	3		1	1	1	1		1	1	4	13
	1	1	5	14		1	1	1	1		1	1	1	6		1	1	1	5		1	1	1	1		1	1	5	13
	1	1	6	15		1	1	1	1		1	1	1	7		1	1	1	5		1	1	1	1		1	1	5	13
	1	1	6	16		1	1	1	1		1	1	1	7		1	1	1	5		1	1	1	1		1	1	5	14
	1	1	6	16		1	1	1	1		1	1	1	7		1	1	1	5		1	1	1	1		1	1	6	14
	1	1	7	17		1	1	1	1		1	1	2	8		1	1	2	6		1	1	1	1		1	1	6	15
	1	1	7	17		1	1	1	1		1	1	2	9		1	1	3	6		1	1	1	1		1	1	6	15
	1	1	7	18		1	1	1	1		1	1	2	12		1	1	3	6		1	1	1	1		1	2	7	15
	1	1	8	18		1	1	1	1		1	1	3	13		1	1	3	7		1	1	1	1		1	2	7	16
	1	1	8	20		1	1	1	1		1	1	3	13		1	1	5	8		1	1	1	1		1	2	10	16
	1	1	9	20		1	1	1	1		1	1	3	14		1	1	5	10		1	1	1	1		1	3	12	16
	1	1	10	23		1	1	1	1		1	1	4	14		1	1	6	12		1	1	1	1		1	3	13	16
	1	2	10	23		1	1	1	1		1	1	6	15		1	1	8	13		1	1	1	1		1	3	13	24
	1	2	10	23		1	1	1	2		1	2	6	15		1	1	12	13		1	1	1	1		1	4	14	28
	1	2	12	23		1	1	1	2		1	2	6	16		1	2		13		1	1	1	1		1	4	14	28
	1	2	13	25		1	1	1	3		1	3	7	16		1	2		14		1	1	1	1		1	5	15	29
	1	2	14	26		1	1	1	3		1	4	7	35		1	2		15		1	1	1	1		1	8	15	30
	1	2	15	26		1	1	2	3		1	4	8			1	3		16		1	1	1	1		1		25	30
	1	3	16	27		1	3	3	4		1		13			1	3		25		1	1	2	2				26	35
	1	3	16	30									13
	1	3	17	35									14
			18	40									14
			20	60									15
			20	80									23
			25										25
			30
Fig. 6c	Growth of C. n in liver, dosage 20x10^6, 3 DPI,counted as the number of C. n/site
	PBS lipo	1	1	1	1	1	1	1	1	1	1	1	1	1	1	1	1	1	1	1	1	1	1	1	2	3	3	4
	CLL	1	1	1	1	3	4	4	5	6	6	6	7	7	8	8	9	10	13	14	16	20	20	21	28	32
Fig. 6d	% of C. n grown into clusters, dosage 20x10^6
	Day 1 PBS Lipo	Day 2 PBS Lipo	Day 5 PBS Lipo	Day 1 CLL	Day 2 CLL	Day 5 CLL
	5.26316	3.0303	5.26316	13.1579	92.6829	70.8333
	3.0303	2.77778	5.71429	12.5	69.0476	60.4651
	3.125	3.125	2.63158	46.5116	76.3158	78.125
	0	5	5.88235	23.8095	88.8889	78.9474
	0	6.12245	7.89474	10.8696	77.1429	67.6471
Fig. 6f	Size of iNKT clusters in μm, dosage 20x10^6
	Day 0	5	5	5	5	5	5	5	5	5	6	6	6	7	7	8	8	8
	Day 2	23	23	23	25	26	30	33	34	34	34	34	34	35	36	43	43	45	45	53
	Day 5	45	45	45	46	54	56	60	65	67	78	84	87	87	90	98	100	120	120	130
Fig. 6g	IFN-gamma level in the liver after infection, dosage 20x10^6, 5 DPI
	Day 0	Day 2	Day 5
	57.5714	63.2857	134.714
	47.5714	31.8571	200.429
	43.2857	30.4286	76.1429
	49	21.8571	114.714
	23.2857	16.1429	79
Fig. 6i	Number of C. n per site liver comparing WT vs IFNγR-/- mice, dosage 20x10^6, counted as the number of C. n/site
	WT Day 2	1	1	1	1	1	1	1	1	1	1	1	1	1	1	1	1	1	1	1	1	1	1	1	1	1	1	1	1	1	1	1	1	1	1	1	1	1	1	1	1	1	1	1	1	1	1	1	1
	IFNγR-/- Day 2	1	1	1	1	1	1	1	1	1	1	1	1	1	1	1	1	1	1	1	1	1	1	1	1	1	1	1	1	1	1	1	1	1	1	1	1	1	1	1	1	1	1	1	1	1	1	1	1
	WT Day 5	1	1	1	1	1	1	1	1	1	1	1	1	1	1	1	1	1	1	1	1	1	1	1	1	1	1	1	1	1	1	1	1	1	1	1	1	1	1	1	1	1	1	1	1	1	1	1	1
	IFNγR-/- Day 5	1	1	1	1	1	1	1	1	1	1	1	1	1	1	1	1	1	1	1	1	1	1	1	1	1	1	1	2	2	2	2	3	4
Fig. 6j	CFU (Log10) in different organs comparing WT and IFNγR-/- mice, dosage 1x10^6, 5 DPI
	WT					IFN-γR-/-
	Brain	Lung	Liver	Kidney	Spleen	Brain	Lung	Liver	Kidney	Spleen
	7.16037	5.87699	4.82391	5.28631	4.36798	7.20772	5.95745	4.82391	5.47712	4.32906
	7.13354	5.63009	4.52288	5.42597	4.28631	7.13778	5.98528	4.66901	5.50515	4.38021
	7.19126	5.8653	4.66901	5.39211	4.42597	7.08398	5.84094	4.82391	5.50515	4.52288
	7.05436	5.60924	4.60206	5.5563	4.39211	7.18564	5.80618	4.727	5.50515	4.35539
	7.12711	5.79239	4.42597	5.30103	4.5563	7.11838	6.14613	4.66901	5.54818	4.56427
[truncated: 33 more columns]

## Sheet: Figure 7
Fig. 7a	Liver CFU comparing PBS lipo vs CLL treatment, dosage 5x10^6, 3 HPI
	PBS Lipo	CLL
	713333	33333
	393333	26667
	626667	30000
	683333	36667
	443333	60000
Fig. 7b	Kidney CFU comparing PBS lipo vs CLL treatment, dosage 5x10^6, 3 HPI
	PBS Lipo	CLL
	453333	623333
	470000	810000
	510000	743333
	536667	556667
	636667	633333
Fig. 7d	% of C. albicans with hyphae (Liver), dosage 5x10^6, 5 HPI
	PBS Lipo	CLL
	3.33333	93.3333
	6.66667	90
	3.33333	83.3333
	10	86.6667
	6.66667	86.6667
Fig. 7f	% of C. albicans with hyphae (Kidney), dosage 5x10^6, 5 HPI
	PBS Lipo	CLL
	96.6667	96.6667
	100	100
	100	93.3333
	96.6667	96.6667
	90	90

## Sheet: Sup.Fig.1
Supplementary Figure 1
	Blood CFU over the time after i.v. C. n infection, dosage 5x10^6 (assume 1 ml blood per mouse)
	1 min	5 min	10 min	30 min	60 min	180 min
	80000	28333	4500	8250	2250	400
	185000	23333	22333	7250	2250	200
	205000	71667	40000	12500	2000	300
	73333	8333	9500	5250	750	800
	191667	8333	8000	2500	1750	200
	133333	23333	20500	12500	1450	0

## Sheet: Sup.Fig.2
Supplementary Figure 2b
	Number of C. n per FOV (0.5mm x 0.5mm) from 10 μm thick liver slides, dosage 20x10^6 3 HPI
	PBS Lipo	CLL
	10	2
	11	2
	12	2
	13	2
	14	2
	14	3
	15	3
	16	3
	16	3
	16	3
	16	3
	17	4
	18	4
	18	4
	18	4
	18	4
	18	4
	19	4
	19	4
	19	5
	20	5
	20	5
	20	5
	23	5
	23	6
	23	6
	25	6
	26	6
	28	6
	29	7

## Sheet: Sup.Fig.3
Supplementary Figure 3
	CFU (Log10) comparing PBS vs GdCl3 (60mg/kg) treatment, dosage 5x10^6, 3 HPI
	Liver
	PBS control	GdCl3 treated
	5.34242	4.74819
	5.41497	5.06446
	5.39794	4.96379
	5.41497	5.03342
	5.50515	4.96379
	PBS control					GdCl3 treated
	Brain	Lung	Spleen	Kidney	Blood	Brain	Lung	Spleen	Kidney	Blood
	4.4843	5.32906	4.47712	5.16137	2.39794	4.63347	5.7297	4.77815	5.38917	2.69897
	4.38382	5.29373	4.64345	5.17609	2.30103	4.58546	5.83251	4.69897	5.37107	2.97772
	4.36922	5.23045	4.66276	5.14613	2.54407	4.66464	5.80618	4.68124	5.20412	2.92942
	4.47567	5.38021	4.5563	5.07918	2.39794	4.55328	5.77815	4.5563	5.38021	2.47712
	4.22531	5.4523	4.60206	5.17609	2.47712	4.50786	5.74036	4.60206	5.30103	3.11394

[truncated: 4 more sheets: Sup.Fig.4, Sup.Fig.5, Sup.Fig.7, Sup.Fig.8]
